# Supplementary material for: Magnolol Supplementation Alters Serum Parameters, Immune Homeostasis, Amino Acid Profiles, and Gene Expression of Amino Acid Transporters in Growing Pigs
Source: Int J Mol Sci. 2023 Sep 11;24(18):13952. doi: 10.3390/ijms241813952 (PMC10530316; doi:10.3390/ijms241813952)
Supplement: Supplementary file 1 [file ijms-24-13952-s001.zip]

Archive with 1 entries (1 files):
- ijms-2567989-supplementary.pdf
